# Supplementary material for: The Identification and Distribution of Cattle XCR1 and XCL1 among Peripheral Blood Cells: New Insights into the Design of Dendritic Cells Targeted Veterinary Vaccine
Source: PLoS One. 2017 Jan 27;12(1):e0170575. doi: 10.1371/journal.pone.0170575 (PMC5271332; doi:10.1371/journal.pone.0170575)
Supplement: S1 File — (XLSX) [file pone.0170575.s002.xlsx]

## Sheet: Sheet1
Note: Cattle XCR1 mRNA expression in blood cells populations and lin- subsets, and data were shown as mean from four independented experiments in three cattle. Cattle No. are 2334, 2360 and 2386, respectively.
Cattle No.	PBMCs	CD4+ T cells	CD8+ T cells	CD14+ Monocytes	CD21+ B cells	WC1+ γδT cells	CD335+ NK cells	lin- cells	CD4-CD11b-lin- cells	CD8-CD11b-lin- cells	CD11a-CD11b-lin- cells	CD11c-CD11b-lin- cells	CD44-CD11b-lin- cells	CD80-CD11b-lin- cells	CD86-CD11b-lin- cells	CD11b-lin- cells	CD163-CD11b-lin- cells	CD172a-CD11b-lin- cells	CD205-CD11b-lin- cells	CD26-CD11b-lin- cells	CADM1-CD11b-lin- cells
2334	1	0.394982	0.315889	0.033984	0.0439665	0.295932	0.12	12.7539	19.632	19.892	2.349	0.345	1.365	9.52	9.024	21.238	24.567	46.59	0.722	0.24	0.35
2360	1	0.104452	0.126582	0.0341572	0.0556282	0.0871947	0.025	10.9732	21.556	21.453	9.7	0.249	1.657	1.575	3.93	21.255	20.22	12.561	0.55	0.38	0.64
2386	1	0.084619	0.092866	0.0328261	0.0481937	0.181534	0.229315	15.8849	22	22	3.141	0.275	4.789	1.532	1.691	21.276	23.132	24	0.606	0.12	0.59

## Sheet: Sheet2
Note: Clec9A mRNA expression in in blood cells populations and lin- subsets, and data were shown as mean from four independented experiments in three cattle. Cattle No. are 2334, 2360 and 2386, respectively.
Cattle No.	PBMCs	CD4+ T cells	CD8+ T cells	CD14+ Monocytes	CD21+ B cells	WC1+ γδT cells	CD335+ NK cells	lin- cells	CD4-CD11b-lin- cells	CD8-CD11b-lin- cells	CD11a-CD11b-lin- cells	CD11c-CD11b-lin- cells	CD44-CD11b-lin- cells	CD80-CD11b-lin- cells	CD86-CD11b-lin- cells	CD11b-lin- cells	CD163-CD11b-lin- cells	CD172a-CD11b-lin- cells	CD205-CD11b-lin- cells	CD26-CD11b-lin- cells	CADM1-CD11b-lin- cells
2334	1	0.394982	0.315889	0.033984	0.0139665	0.295932	0.31	17.7539	39.632	38.892	2.349	0.552	1.365	9.52	9.024	32.7539	42.567	55.59	0.722	0.04	0.35
2360	1	0.104452	0.126582	0.0341572	0.0556282	0.0871947	0.694	15.9732	38.556	29.453	6.7	0.249	11.657	1.575	3.93	27.9732	36.22	13.561	0.55	0.38	0.64
2386	1	0.434619	0.092866	0	0.0781937	0.181534	0.229315	20.8849	24	22	4.141	0.186	4.789	1.532	1.691	39.8849	34.132	27	0.306	0.12	0.39
