# Supplementary material for: The Identification and Distribution of Cattle XCR1 and XCL1 among Peripheral Blood Cells: New Insights into the Design of Dendritic Cells Targeted Veterinary Vaccine
Source: PLoS One. 2017 Jan 27;12(1):e0170575. doi: 10.1371/journal.pone.0170575 (PMC5271332; doi:10.1371/journal.pone.0170575)
Supplement: S2 File — (XLSX) [file pone.0170575.s003.xlsx]

## Sheet: Sheet1
Note: cattle XCL1 mRNA expression in blood cells populations, and data were shown as mean from four independented experiments in three cattle. Cattle No. are 2334, 2360 and 2386, respectively.
Cattle No.	PBMCs	CD4+T cells	CD8+T cells	CD14+Monocytes	CD21+B cells	WC1+ T cells	CD335+NK cells
2334	1	0.094982	0.21589	0.033984	0.0439665	0.295932	20
2360	1	0.204452	0.126582	0.0341572	0.156282	0.171947	18
2386	1	0.10619	0.102866	0.128261	0.0481937	0.181534	16.55

## Sheet: Sheet2
Note: Cattle XCL1 mRNA expression in CD8+ T cells stimulated by PMA, Con A and PBS for 0h, 4h, 8h, 12h, 16h, 20h and 24h.The Data were shown as mean and SD representive four independent experiments.
Time	ConA		PMA+Ca+Ionomycine		PBS
	Mean	SD	Mean	SD	Mean	SD
0 h	1	0	1	0	1	0
4 h	139.937	30	406.637	100	0.8	0.1
8 h	115.437	20	416.544	80	0.77	0.2
12 h	40.468	10	355.397	90	0.67	0.1
16 h	23.06	10	300	100	0.7	0.1
20 h	15	10	280	80	0.68	0.27
24 h	10	10	200	90	0.7	0.2
