# Supplementary material for: The Identification and Distribution of Cattle XCR1 and XCL1 among Peripheral Blood Cells: New Insights into the Design of Dendritic Cells Targeted Veterinary Vaccine
Source: PLoS One. 2017 Jan 27;12(1):e0170575. doi: 10.1371/journal.pone.0170575 (PMC5271332; doi:10.1371/journal.pone.0170575)
Supplement: S3 File — (XLSX) [file pone.0170575.s004.xlsx]

## Sheet: Sheet1
Note: Data of cattle XCR1 mRNA expression in input cells (CD26+lin- DCs) and migrated cells (XCR1+ DCs).The Data were shown as mean from three independented experiments in three cattle.
Cattle No.	PBMCs	Input cells	Migrated cell
2334	1	20	100
2360	1	25	85
2386	1	30	90
