# Supplementary material for: The Identification and Distribution of Cattle XCR1 and XCL1 among Peripheral Blood Cells: New Insights into the Design of Dendritic Cells Targeted Veterinary Vaccine
Source: PLoS One. 2017 Jan 27;12(1):e0170575. doi: 10.1371/journal.pone.0170575 (PMC5271332; doi:10.1371/journal.pone.0170575)
Supplement: S4 File — (XLSX) [file pone.0170575.s005.xlsx]

## Sheet: Sheet1
Note: Data of migrated percentage of cattle XCR1+ DCs attracted by mouse XCL1 and human XCL1 with concentration varied from 100 ng/ml to 500 ng/ml.The Data were shown as mean (percentage) from three independented experiments in three cattle.
Cattle No.	Concentration of mouse XCL1					Concentration of Human XCL1
	100 ng/ml	200 ng/ml	300 ng/ml	400 ng/ml	500 ng/ml	100 ng/ml	200 ng/ml	300 ng/ml	400 ng/ml	500 ng/ml
2334	0.2	0.4	1.5	4.8	2	0.01	0.03	0.05	0.08	0.04
2360	0.6	1.2	2.5	6.2	2.4	0.12	0.1	0.11	0.11	0.1
2386	0.4	0.8	2	5.5	2.2	0.075	0.065	0.08	0.-95	0.025
